# Supplementary material for: Nasal food challenge with hen's egg white allergen
Source: Allergy Asthma Clin Immunol. 2025 Jan 12;21:3. doi: 10.1186/s13223-024-00945-0 (PMC11727154; doi:10.1186/s13223-024-00945-0)
Supplement: Supplementary file 1 — Additional file 1. [file 13223_2024_945_MOESM1_ESM.odt]

Table S3. sIgE and tryptase levels in nasal lavage fluid
f75 (sIgE hen`s egg) 
(kUA/L)
tryptase levels
(μg/L)
sIgE
class

44
0.09
<1
47
0.09
<1
45
0.09
<1
42
0.08
2.78 
39
0.08
<1
44
0.09
<1
44
0.09
3.03 
49
0.1
<1
55
0.11
2.64 
56
0.12
2.99 
54
0.11
<1
52
0.11
<1
56
0.12
<1
53
0.11
<1
56
0.12
<1
58
0.12
<1
54
0.11
<1
52
0.11
<1
41
0.08
<1
41
0.08
<1
34
0.07
<1
35
0.07
<1
38
0.07
<1
36
0.07
<1
35
0.07
<1
35
0.07
<1
36
0.07
<1
40
0.08
<1
37
0.07
<1
42
0.08
<1
37
0.07
<1
